# Supplementary material for: In-depth validation of total HIV-1 DNA assays for quantification of various HIV-1 subtypes
Source: Sci Rep. 2018 Nov 22;8:17274. doi: 10.1038/s41598-018-35403-6 (PMC6250682; doi:10.1038/s41598-018-35403-6)
Supplement: Supplementary file 2 — Supplemental Table S1 [file 41598_2018_35403_MOESM2_ESM.csv]

Reference total HIV-1 DNA Assay	Forward primer (5' to 3')	Reverse primer (5' to 3')	Probe primer (5' to 3')	In silico evaluation (%) (Probe mismatch = 3)	In silico evaluation (%) (Probe mismatch = 2)	In silico evaluation (%) (Probe mismatch = 1)	In silico evaluation (%) (Probe mismatch = 0)	Annealing temperature ddPCR (°C)	Annealing temperature qPCR (°C)	Probe characteristics	References
Beloukas_2009	TCGACGCAGGACTCGGCTTGCTG	AACATATAGTATGGGCAAGCAGGG	TGGGTGCGAGAGCGTCAGTATTAAGCGG	88.41	81.57	42.09	17.15	NA	NA	NA	1
Besson_2012	TTTGGAAAGGACCAGCAAA	CCTGCCATCTGTTTTCCA	AAAGGTGAAGGGGCAGTAGTAATACA	99.58	99.05	95.11	70.41	58	NA	5' 6-FAM/ZEN/3'IBFQ	2
Bosman_2015	TGGGTAAAAGTAGTAGAAGAGAAGGCTTT	CCCCCCACTGTGTTTAGCAT	TCAGCATTATCAGAAGGAG	65.93	64.67	51.82	14.49	NA	NA	NA	3
Candotti_2004	TAAAGCTTGCCTTGAGTGCT	GTCTGAGGGATCTCTAGTTACCAG	AGTAGTGTGTGCCCGTCTGTTGTGTG	87.49	85.21	82.03	61.78	NA	NA	NA	4
Chomont_2009_1	TGTGTGCCCGTCTGTTGTGT	GAGTCCTGCGTCGAGAGAGC	CCCTCAGACCCTTTTAGTCAGTGTGGAA	18.88	11.7	7.66	3.91	NA	NA	NA	5
Chomont_2009_2	TGTGTGCCCGTCTGTTGTGT	GAGTCCTGCGTCGAGAGAGC	TCTCTAGCAGTGGCGCCCGAACAG	83.73	83.73	83.38	80.25	NA	NA	NA	5
Chun_2005	GGTCTCTCTGGTTAGACCAGAT	CTGCTAGAGATTTTCCACACTG	AGTAGTGTGTGCCCGTCTGTT	63.73	63.55	62.42	47.89	58	NA	5' 6-FAM/ZEN/3'IBFQ	6
Claiborne_2015	GTTATYCCAGCAGARACAGG	TGACTTTGRGGATTGTAGGG	RGCAGCCTGYTGGTGGGC	99.63	99.42	98.32	68.13	56	NA	5' 6-FAM/ZEN/3'IBFQ	7
Cochrane_2004	CTCAATAAAGCTTGCCTTGAG	TGTTCGGGCGCCACTGCTAGAGA	ACTCTGGTARCTAGAGATCCCTCAGA	94.69	94.25	91.95	85.91	NA	NA	NA	8
Côrtes_2015	CTGGCTAACTAGGGAACCCACTG	GTCTGAGGGATCTCTAGTTAC	AGCCTCAATAAAGCTTGCCTTGAGTGC	82.62	82.58	81.69	69.8	NA	NA	NA	9
Delobel_2006_1	TAGAGGTAAAAGACACCAAGGA	ATGTCCCCCCACTGTGTTTA	AGAAGAGAAGGCTTTCAGCCCAGAAGTAATACCC	55.35	34.01	13.59	3.53	NA	NA	NA	10
Delobel_2006_2	TAGAGGTAAAAGACACCAAGGA	ATGTCCCCCCACTGTGTTTA	TGTTTTCAGCATTATCAGAAGGAGCCACCCCACA	70.47	65.47	47.64	11.85	NA	NA	NA	10
Désire_2001	TGGCATGGGTACCAGCACA	CTGGCTACTATTTCTTTTGCTA	TTTATCTACTTGTTCATTTCCTCCAATTCCTT	97.16	90.39	67.57	35.37	NA	NA	NA	11
Douek_2002	GGTGCGAGAGCGTCAGTATTAAG	AGCTCCCTGCTTGCCCATA	AAAATTCGGTTAAGGCCAGGGGGAAAGAA	88.27	76.8	48.96	19.97	NA	NA	NA	12
Drosten_2005	AAGCCTCAATAAAGCTTGCCTTGA	GTTCGGGCGCCACTGCTAG	TCTGGTAACTAGAGATCCCTCAGACC	94.68	93.8	91.29	79	NA	NA	NA	13
Durand_2012	CATGTTTTCAGCATTATCAGAAGGA	TGCTTGATGTCCCCCCACT	CCACCCCACAAGATTTAAACACCATGCT	84.84	63.53	39.21	13.29	NA	NA	NA	14
Ellis_2009_1	GACATCAAGCAGCCATGCAAATGTT	TGCTATGTCACTTCCCCTTGGTTCTCT	AAAGAGACCATCAATGAGGAAGCTGCAGAA	75.92	55.51	26.23	6.26	NA	NA	NA	15
Ellis_2009_2	GACATCAAGCAGCCATGCAAATGTT	TGCTATGTCACTTCCCCTTGGTTCTCT	ACCATCAATGAGGAGGCTGCAGAATGGGA	83.95	79.52	65.84	22.74	NA	NA	NA	15
Eriksson_2003	TGACTCAGATTGGTTGCACTTTAAA	YTTTGGGCCATCCATTCCT	TTTCCMATTAGTCCTATTGAAACTGTACCAGTAAAA	44.33	39.95	27.73	13.43	NA	NA	NA	16
Eriksson_2013	CTTTAAATTTTCCCATTAGCCCTA	GAAAAAATAAAAGCATTAGTAGAAAT	CCAGGAATGGATGGCC	32.91	32.86	32.08	20.94	NA	NA	NA	17
Fabre-Mersseman_2011_1_1	TAGAGGTAAAAGACACCAAGGA	ATGTCCCCCCACTGTGTTTA	AGAAGAGAAGGCTTTCAGCCCAGAAGTAATACCC	55.35	34.01	13.59	3.53	NA	NA	NA	18
Fabre-Mersseman_2011_1_2	TAGAGGTAAAAGACACCAAGGA	ATGTCCCCCCACTGTGTTTA	TGTTTTCAGCATTATCAGAAGGAGCCACCCCACA	70.47	65.47	47.64	11.85	NA	NA	NA	18
Fabre-Mersseman_2011_2_1	AGACCCCAACCCACAAGAA	TGGACAGGCCTGTGTAATGA	GAGTGGGGTTAATTTTACACATGGCTTTAGGCTTTG	41.39	25.85	11.23	3.37	NA	NA	NA	18
Fabre-Mersseman_2011_2_2	AGACCCCAACCCACAAGAA	TGGACAGGCCTGTGTAATGA	TCCCATAAACTGATTATATCCTCATGCATCTGTTCTACC	35.71	21.98	9.19	3.3	NA	NA	NA	18
Soriano-Sarabia_2005_1	TAGTAGAAGAGAAGGCTTTCAGCCCA	TTGGTTCTCTCATCTGGCCTGGTG	GAGCCACCCCACAAGATTTAAACACCATGT	47.28	40.61	30.52	10.83	NA	NA	NA	19
Soriano-Sarabia_2005_2	TAGTAGAAGAGAAGGCTTTCAGCCCA	TTGGTTCTCTCATCTGGCCTGGTG	AACACAGTGGGGGGACATCAAGCAGCCAT	51.88	46.74	34.62	7.51	NA	NA	NA	19
Gandhi_2012_1	CAAGCAGCCATGCAAATGTT	TGCTATGTCACTTCCCCTTGGTTCTCT	AAAGAGACCATCAATGAGGAAGCTGCAGAA	83.51	61.97	29.75	6.59	NA	NA	NA	20
Gandhi_2012_2	CAAGCAGCCATGCAAATGTT	TGCTATGTCACTTCCCCTTGGTTCTCT	CTATCCCATTCTGC	94.88	94.73	89.23	56.22	NA	NA	NA	20
Gantt_2007	CAAGCAGCCATGCAAATGTT	TGCTATGTCACTTCCCCTTGGTTCTCT	AAAGATACCATCAATGAGGAGGCTGCAGAA	88.33	79.15	52.98	18	NA	NA	NA	21
Ghosh_2003	CAAGTAGTGTGTGCCCGTCTGT	CTGCTAGAGATTTTCCACACTGAC	TGTGACTCTGGTAACTAGAGATCCCTCAGACCC	55.1	53.75	47.26	18.43	NA	NA	NA	22
Yu_2008	TTAAGCCTCAATAAAGCTTGCC	GTTCGGGCGCCACTGCTAGA	CCAGAGTCACACAACAGACGGGCACA	86.4	86.01	84.99	67.37	58	60	5' 6-FAM/ZEN/3'IBFQ	23
Heeregrave_2009	GCCTCAATAAAGCTTGCCTTGA	GGGCGCCACTGCTAGAGAT	GTADCTAGAGATCCCTCAGAC	95.76	95.34	92.85	86.55	56	60	5' 6-FAM/ZEN/3'IBFQ	24
Hütter_2009_1	ATCAAGCAGCCATGCAAATGTT	TGAAGGGTACTAGTAGTTCCTGCTATGTC	ACCATCAATGAGGAAGCTGCAGAATGGGA	86.88	80.03	58.74	26.45	NA	NA	NA	25
Hütter_2009_2	ACCAGGCAGCTATGCAAATGTT	CTGAAGGGTACTAGTAGTTCCTGCTATATC	ACCATCAATGAGGAAGCTGCAGAATGGGA	61.08	56.16	39.98	18.38	NA	NA	NA	25
Julg_2010	GGCTAACTAGGGAACCCACTG	GCTAGAGATTTTCCACACTGACTAA	GGATCTCTAGTTACCAGAGTCA	38.66	38.45	38.26	35.05	NA	NA	NA	26
Koelsch_2011	CATGTTTTCAGCATTATCAGAAGGA	TGCTTGATGTCCCCCCACT	CCACCCCACAAGATTTAAACACCATGCTAA	80.95	61.84	37.7	11.94	58	NA	5' 6-FAM/ZEN/3'IBFQ	27
Kondo_2009	AGTRGGGGGACAYCARGCAGCHATGCARAT	TACTAGTAGTTCCTGCTATRTCACTTCC	ATCAATGARGARGCTGCAGAATGGGA	98.98	98.63	95.06	69.34	58	NA	5' 6-FAM/3'MGB Eclipse	28
Kostrikis_2002	GCCTCAATAAAGCTTGCCTTGAGTG	GTTCTTCTGATCCTGTCTGAAGGG	TCCCCCGCTTAATACTGACGCTCTC	40.39	30.66	16.56	7.79	NA	NA	NA	29
Lam_2012	AGTGGGGGGACATCAAGCAGCCATGCAAAT	TACTAGTAGTTCCTGCTATGTCACTTCC	ATCAATGAGGAAGCTGC	89.31	86.61	69.68	34.96	NA	NA	NA	30
Lewin_2008	TCTCTAGCAGTGGCGCCCGAACA	TCTCCTTCTAGCCTCCGCTAGTC	TACTCACCAGTCGCCGCCCC	86.96	62.61	15.78	8.7	NA	NA	NA	31
Luo_2005	TGCTTAAGCCTCAATAAAGCTTGCCTTGA	TCTGAGGGATCTCTAGTTACCAG	AAGTAGTGTGTGCCCGTCTGT	87.58	84.23	79.42	64.54	NA	NA	NA	32
MacNeil_2006	ATCTCTAGCAGTGGCGCCCGA	CCTTCTAGCCTCCGCTAGTCA	ACGCAGGACTCGGCTTGCTG	91.28	91.26	87.27	79.18	58	NA	5' 6-FAM/3'MGB Eclipse	33
Maenetje_2010	GGGGAAGTGAYATAGCAGGA	GGYCCTTGTYTTATGTCCAA	CTACTAGTAVCCTTCARGAACARATARCATGGATGA	95.06	88.3	69.79	32.5	NA	NA	NA	34
Malnati_2008	TCTCGACGCAGGACTCG	TACTGACGCTCTCGCACC	CTCTCTCCTTCTAGCCTC	92.56	92.48	91.21	84.76	58	NA	5' 6-FAM/3'MGB Eclipse	35
Mitsuyasu_2000	CTCTAAGAGCCGAGCAAGCTTC	GGTCCTCCTACTCCCTGACAT	AAGCATTGGGACCAGCGGCTACACT	13.07	9.2	4.73	0.11	NA	NA	NA	36
Mohey_2005	CTGCATTTACCATACCTAGT	AGATCCTACATACAAATCATC	ACCAGGGATTAGATATCAGTACAATGTGC	85.02	60.28	25.17	11.97	NA	NA	NA	37
Novitsky_2006	CAAGCAGCCATGCAAATGTT	GGTACTAGTAGTTCCTGCTAT	ATCAATGAGGAGGCTGCAGAATGGGA	97.44	93.6	75.57	25.37	58	NA	5' 6-FAM/ZEN/3'IBFQ	38
Ometto_2002	TTAAGTGTTTCAATTGTGGCAAAGA	AAAAAATTAGCCTGTCTCTCAGTACAATCT	CCCCTAGGAAAAAGGGCTGTTGGAAATG	59.12	55.73	43.26	16.81	58	NA	5' 6-FAM/ZEN/3'IBFQ	39
Pallikkuth_2015	CTGCATCCGGAGTACTTCAAGAACTG	TCCCAGGCTCAGATCTGGTCTA	AGTGGCGAGCCCTCAGATGCTGC	14.43	9.92	9.46	5.46	NA	NA	NA	40
Pasternak_2008	TCAGCCCAGAAGTAATACCCATGT	CACTGTGTTTAGCATGGTGTTT	ATTATCAGAAGGAGCCACCCCACAAGA	68.15	64.67	59.97	42.44	NA	NA	NA	41
Pasternak_2015	CAGATGCTGCATATAAGCAGCTG	CACAACAGACGGGCACACAC	GAGCTCTCTGGCTAACTAGGGAACCC	79.25	64.02	34.79	8.71	NA	NA	NA	42
Rousseau_2004	TACAGTGCAGGGGAAAGAATA	CTGCCCCTTCACCTTTCC	TTTCGGGTTTATTACAGGGACAGCAG	99.48	99.16	95.35	38.97	58	NA	5' 6-FAM/ZEN/3'IBFQ	43
Schvachsa_2007	GCCTCAATAAAGCTTGCC	GGCGCCACTGCTAGAGATTTT	AAGTRGTGTGTGCCC	95.59	95.59	89.19	84.86	56	60	5' 6-FAM/3'MGB Eclipse	44
Serrano-Villar_2016	GRAACCCACTGCTTAAGCCTCAA	TGTTCGGGCGCCACTGCTAGAGA	AGTAGTGTGTGCCCGTCTGTT	90.62	90.39	89.19	69.33	NA	NA	NA	45
Shete_2012	ACCCATGTTTACAGCATTATCAGAAG	GCTTGATGTCCCCCTACTGTATTT	AGCCACCCCACAAGATTTAAACACCATGT	63.94	59.41	44.29	16.39	NA	NA	NA	46
Soares_2006	GGGAGAATTAGATCGATGGGAAA	CTGCTTGCCCATACTATATGTTTTAATTTA	CCCTGGCCTTAACCGAATT	10.78	10.4	8.72	4.06	56	NA	5' 6-FAM/3'MGB Eclipse	47
Strain_2013	GCACTTTAAATTTTCCCATTAGTCCTA	CAAATTTCTACTAATGCTTTTATTTTTTC	AAGCCAGGAATGGATGGCC	31.73	31.56	30.36	20.2	58	NA	5' 6-FAM/3'MGB Eclipse	48
Torres-Cornejo_2014	TAGCGGAGGCTAGAAGGAGA	CCCTGGCCTTAACCGAATT	TACCGACGCTCTCGCACCCA	94.33	91.14	44.55	2.55	NA	NA	NA	49
Van_der_Sluis_2013	GCCTCAATAAAGCTTGCCTTGA	GGGCGCCACTGCTAGAGAT	GTADCTAGAGATCCCTCAGA	95.76	95.34	94.43	89.27	56	60	5' 6-FAM/3'MGB Eclipse	50
Vandergeeten_2014	CTGGGTCTCTCTDGTTAGAC	CTGAGGGATCTCTAGTTACC	CACTCAAGGCAAGCTTTATTGAGGC	91.61	91.56	91.26	84	58	NA	5' 6-FAM/ZEN/3'IBFQ	51
Viard_2004	GCCTCAATAAAGCTTGCCTTGA	GGCGCCACTGCTAGAGATTTT	AAGTAGTGTGTGCCCGTCTGTTRTKTGACT	87.12	85.3	79.35	62.95	58	60	5' 6-FAM/ZEN/3'IBFQ	52
Wada_2004	CAAGCAGCCATGCAAATGTT	GCATGCACTGGATGCAATCT	TCCATTCTGCAGCTTCCTCATTGATG	50.29	36.4	13.14	0	NA	NA	NA	53
Wilkonson_2016	AGTGGGGGGACACCAGGCAGCAATGCAAAT	TAGTAGTTCCTGCTATGTCACTTCC	ATCAATGAGGAAGCTGC	64.65	63.31	55.41	31.23	NA	NA	NA	54
Williams_2014	GRAACCCACTGCTTAASSCTCAA	TGTTCGGGCGCCACTGCTAGAGA	AGTRGTGTGTGCCCGTCTGTTG	90.21	90.01	85.41	68.46	NA	NA	NA	55
Yukl_2010	AGCAGCYATGCAAATGTTA	TCACTTCCCCTTGGTTCTCT	CCATCAATGAGGA*	97.52	96.92	91.02	62.64	58	NA	5' 6-FAM/ZEN/3'IBFQ	56
Yun_2002	GCCTCAATAAAGCTTGCCTTGA	GGGCGCCACTGCTAGAGA	CCAGAGTCACACAACAGACGGGCACA	87.18	86.4	85.35	67.77	58	60	5' 6-FAM/ZEN/3'IBFQ	57
Zhu_2011	TGTGTGCCCGTCTGTTGTGT	GAGTCCTGCGTCGAGAGAGC	CAGTGGCGCCCGAACAGGGA	84.06	83.77	83.43	81.03	NA	NA	NA	58
* locked bases are underlined
