# Supplementary material for: In-depth validation of total HIV-1 DNA assays for quantification of various HIV-1 subtypes
Source: Sci Rep. 2018 Nov 22;8:17274. doi: 10.1038/s41598-018-35403-6 (PMC6250682; doi:10.1038/s41598-018-35403-6)
Supplement: Supplementary file 3 — Supplemental Table S2 [file 41598_2018_35403_MOESM3_ESM.csv]

Rutsaert et al 2018 - Scientific Reports
Patient samples - HIV DNA quantification by ddPCR
		copies HIV DNA/M PMBCs
Patient	Subtype	Heeregrave_2009	Yu_2008	Viard_2004	Yun_2002	Schvachsa_2007	Van_der_Sluis_2013
SLR001	H	47	118	156	132	97	102
SLR002	CRF_other	240	401	359	416	511	374
SLR003	D	19	63	110	85	97	0
SLR004	CRF02_AG	139	116	229	163	157	233
SLR005	06_cpx	485	717	585	433	505	555
SLR006	CRF_other	182	136	67	131	116	150
SLR007	D	358	383	870	548	785	341
SLR008	06_cpx	413	654	484	680	556	537
SLR009	F1	388	514	714	638	494	394
SLR010	G	120	473	106	504	169	388
SLR011	CRF01_AE	775	725	803	609	733	881
SLR012	F1	27	41	28	29	11	25
SLR013	B	99	91	181	232	130	80
SLR014	06_cpx	469	388	451	428	417	409
SLR015	J	127	62	83	61	38	82
SLR016	CRF02_AG	758	826	992	912	1159	600
SLR017	CRF02_AG	224	356	299	381	454	264
SLR018	D	244	249	348	206	386	226
SLR019	F1	3790	4702	4715	4038	4494	4123
SLR020	G	380	436	580	448	566	337
SLR021	CRF01_AE	192	277	231	233	336	266
SLR022	F1	260	281	371	405	264	200
SLR023	D	51	34	10	48	25	18
SLR024	B	1013	1028	1245	1112	1357	1057
SLR025	G	245	215	249	285	471	220
SLR026	B	655	774	692	794	748	748
SLR027	A	14	31	44	37	32	45
SLR028	CRF02_AG	247	259	319	330	370	305
SLR029	B	113	234	254	194	373	169
SLR030	CRF01_AE	476	147	39	170	602	485
SLR031	B	258	252	361	239	283	373
SLR032	G	9	452	509	262	0	139
SLR033	G	445	1178	1297	1085	1077	1212
SLR034	B	201	240	240	165	217	144
SLR035	CRF01_AE	642	529	579	465	708	580
SLR036	F1	10	67	19	33	11	70
SLR037	F1	289	286	333	379	370	376
SLR038	H	280	293	368	315	326	174
SLR039	CRF01_AE	213	389	461	305	274	378
SLR040	B	249	220	421	293	385	281
SLR041	CRF_other	433	13	29	0	509	412
SLR042	A	673	687	802	521	770	551
SLR043	A	139	102	140	140	146	186
SLR044	B	200	335	315	250	286	232
SLR045	C	948	994	1208	1238	922	875
SLR046	CRF01_AE	761	909	918	926	1085	981
SLR047	A	645	541	455	555	617	676
SLR048	CRF01_AE	207	323	221	248	352	218
SLR049	06_cpx	114	150	98	156	154	176
SLR050	C	117	133	137	92	115	156
SLR051	G	176	288	119	213	330	125
SLR052	C	236	1162	1425	1363	1375	820
SLR053	F1	67	160	80	34	134	116
SLR054	F1	271	403	294	113	269	184
SLR055	A	423	555	466	490	505	441
SLR056	C	535	893	986	681	780	530
SLR057	H	107	227	162	120	216	121
SLR058	A	226	362	331	241	253	191
SLR059	F1	475	441	712	594	591	463
SLR060	F1	521	615	694	490	838	638
SLR061	F1	134	159	183	117	71	132
SLR062	A	141	237	239	185	169	166
SLR063	C	733	789	1130	849	1379	946
SLR064	C	978	1479	1625	1215	1146	1122
SLR065	CRF01_AE	465	373	308	358	481	285
SLR066	CRF02_AG	150	160	181	127	179	225
SLR067	CRF02_AG	110	257	140	201	151	141
SLR068	C	309	444	533	311	467	433
SLR069	CRF02_AG	142	131	194	176	225	121
SLR070	CRF02_AG	221	239	218	210	323	231
SLR071	CRF02_AG	203	254	264	115	274	169
SLR072	C	491	472	652	535	543	442
SLR073	C	281	294	409	318	406	322
SLR074	CRF02_AG	1573	1483	1302	1550	1738	1485
SLR076	G	90	220	31	194	311	206
SLR077	CRF_other	0	0	93	55	151	204
SLR078	CRF01_AE	700	661	786	750	859	822
SLR079	CRF01_AE	301	234	388	290	380	420
SLR080	B	589	835	823	692	845	619
SLR081	A	222	305	366	244	30	241
SLR082	A	717	707	817	719	881	816
SLR083	C	125	271	282	303	413	353
SLR085	B	0	13	0	13	13	24
SLR086	F2	423	443	557	395	609	502
SLR087	D	397	421	509	605	586	489
SLR088	CRF_other	72	96	70	84	61	122
SLR089	G	215	181	167	243	294	123
SLR090	F2	362	271	209	231	388	209
SLR091	06_cpx	214	457	442	369	265	396
SLR092	A	706	563	772	758	1093	503
SLR093	F2	123	83	113	141	176	101
