# Supplementary material for: In-depth validation of total HIV-1 DNA assays for quantification of various HIV-1 subtypes
Source: Sci Rep. 2018 Nov 22;8:17274. doi: 10.1038/s41598-018-35403-6 (PMC6250682; doi:10.1038/s41598-018-35403-6)
Supplement: Supplementary file 4 — Supplemental Table S3 [file 41598_2018_35403_MOESM4_ESM.csv]

Rutsaert et al 2018 - Scientific Reports
Patient samples - HIV DNA quantification by qPCR
		copies HIV DNA/M PMBCs
Patients	HIV-1 Subtype	Heeregrave_2009	Yu_2008	Viard_2004	Yun_2002	Schvachsa_2007	Van_der_Sluis_2013
SLR001	H	0	422	1 407	2 764	436	1 766
SLR002	CRF_other	273	863	2 295	3 629	865	853
SLR003	D	28	375	461	946	167	580
SLR004	CRF02_AG	87	799	669	1 166	581	1 308
SLR005	06_cpx	254	1 179	1 235	798	890	1 117
SLR006	CRF_other	109	412	386	441	397	417
SLR007	D	1 043	1 902	1 857	1 751	1 976	1 882
SLR008	06_cpx	1 246	1 881	1 954	1 643	1 566	2 527
SLR009	F1	1 363	1 747	1 741	3 104	1 539	61
SLR010	G	721	1 549	2 087	2 121	1 475	1 488
SLR011	CRF01_AE	1 001	1 314	1 349	1 675	1 442	3 010
SLR012	F1	1	156	151	104	135	67
SLR013	B	99	522	501	488	521	976
SLR014	06_cpx	331	1 216	930	1 004	693	1 080
SLR015	J	11	393	212	104	167	60
SLR016	CRF02_AG	2 197	2 582	2 352	2 702	1 758	2 490
SLR017	CRF02_AG	408	605	921	975	768	29
SLR018	D	426	819	772	1 080	862	829
SLR019	F1	5 343	6 148	6 039	7 128	4 191	5 904
SLR020	G	899	1 362	1 069	853	1 014	1 072
SLR021	CRF01_AE	154	771	753	794	401	463
SLR022	F1	594	992	888	601	794	879
SLR023	D	4	131	76	45	20	17
SLR024	B	3 453	3 558	3 240	3 704	3 144	3 758
SLR025	G	582	1 051	1 311	2 247	962	1 491
SLR026	B	1 208	2 384	1 942	2 122	1 566	1 575
SLR027	A	6	6	192	57	32	235
SLR028	CRF02_AG	473	1 581	1 803	1 218	198	1 421
SLR029	B	293	1 067	770	607	736	755
SLR030	CRF01_AE	1 268	1 179	897	1 143	1 488	1 679
SLR031	B	206	777	900	935	616	809
SLR033	G	8	2 892	2 610	3 315	2 162	2 025
SLR034	B	388	759	1 044	1 159	745	840
SLR035	CRF01_AE	958	1 367	1 232	1 653	1 719	2 135
SLR036	F1	7	6	11	4	75	156
SLR037	F1	248	713	869	983	657	723
SLR038	H	433	1 154	1 344	1 029	717	1 033
SLR039	CRF01_AE	217	1 008	1 026	1 041	993	47
SLR040	B	942	1 881	1 774	1 793	1 091	1 368
SLR041	CRF_other	592	0	23	1	1 087	930
SLR042	A	1 627	2 838	1 591	1 910	1 329	1 732
SLR043	A	106	383	301	170	356	324
SLR044	B	260	2 051	1 036	1 358	649	526
SLR045	C	1 341	7 298	2 851	2 881	1 792	2 128
SLR046	CRF01_AE	2 298	3 428	3 802	3 102	2 172	3 180
SLR047	A	259	780	753	609	609	653
SLR048	CRF01_AE	265	854	740	803	929	596
SLR049	06_cpx	243	1 840	530	1 211	406	27
SLR050	C	172	1 246	698	406	276	167
SLR051	G	634	958	1 399	1 489	554	840
SLR052	C	7	3 299	2 862	3 267	2 490	2 371
SLR053	F1	54	366	260	407	115	281
SLR054	F1	184	3 167	996	746	602	417
SLR055	A	745	1 341	1 727	1 254	951	1 661
SLR056	C	981	2 996	2 446	2 462	1 766	1 917
SLR057	H	136	2 545	675	837	345	540
SLR058	A	321	1 288	940	903	781	720
SLR059	F1	1 581	1 550	1 257	1 374	1 109	1 283
SLR061	F1	21	2 016	191	286	252	34
SLR063	C	930	1 798	2 357	1 807	1 665	1 849
SLR064	C	2 293	5 128	3 141	3 207	2 291	2 660
SLR065	CRF01_AE	644	1 188	640	1 045	1 291	1 537
SLR066	CRF02_AG	3	626	613	384	451	745
SLR067	CRF02_AG	0	1 349	687	459	471	34
SLR068	C	574	2 447	1 344	1 082	1 100	1 329
SLR069	CRF02_AG	237	941	829	514	559	677
SLR070	CRF02_AG	159	876	920	1 041	817	621
SLR071	CRF02_AG	349	1 308	1 486	647	775	1 024
SLR072	C	774	3 038	1 549	1 770	1 207	1 146
SLR073	C	288	1 415	1 506	863	898	849
SLR074	CRF02_AG	2 098	3 673	4 070	3 162	2 059	3 147
SLR077	CRF_other	0	0	400	1	842	2
SLR078	CRF01_AE	1 486	2 665	1 984	2 836	2 757	2 264
SLR079	CRF01_AE	145	398	418	451	646	736
SLR080	B	2 306	10 082	3 166	3 499	1 759	2 730
SLR081	A	298	4 089	1 140	892	695	911
SLR082	A	1 286	2 494	2 341	2 306	1 929	1 875
SLR083	C	369	991	1 336	674	674	748
SLR084	CRF_other	2 966	35	2 188	52	3 225	4 325
SLR086	F2	481	3 024	1 317	1 497	1 064	52
SLR087	D	728	1 709	1 651	2 270	1 304	1 164
SLR088	CRF_other	14	834	210	419	94	81
SLR089	G	186	744	529	1 426	455	605
SLR090	F2	712	4 131	1 305	1 478	975	1 156
SLR091	06_cpx	1 198	2 278	1 609	2 189	1 301	2 261
SLR092	A	1 691	2 359	2 587	2 197	1 663	2 479
SLR093	F2	191	1 015	517	466	504	578
